# Supplementary material for: (2E,6E)-2,6-Difurfurylidenecyclo­hexa­none
Source: Acta Crystallogr Sect E Struct Rep Online. 2009 Nov 14;65(Pt 12):o3085. doi: 10.1107/S160053680904728X (PMC2972156; doi:10.1107/S160053680904728X)
Supplement: Supplementary file 1 [file e-65-o3085-sup1.cif]

##############################################################################
###                                                                        ###
###        Electronic paper (Acta Crystallographica Section E)             ###
###                                                                        ###
##############################################################################
#                                                                            #
# This CIF contains the data in a paper accepted for publication in Acta     #
# Crystallographica Section E. It conforms to the requirements of Notes      #
# for Authors for Section E, and has been peer reviewed under the auspices   #
# of the IUCr Commission on Journals.                                        #
#                                                                            #
# Full details of the Crystallographic Information File format               #
# are given in the paper "The Crystallographic Information File (CIF):       #
# a New Standard Archive File for Crystallography" by S. R. Hall, F. H.      #
# Allen and I. D. Brown [Acta Cryst. (1991), A47, 655-685].                  #
#                                                                            #
# The current version of the core CIF dictionary is obtainable from          #
# ftp://ftp.iucr.org/pub/cif_core.dic. The current version number is 2.4.    #
#                                                                            #
# Software is freely available for graphical display of the structure(s) in  #
# this CIF.  For information consult the CIF home page http://www.iucr.org/  #
# cif/home.html                                                              #
#                                                                            #
# This file may be used for bona fide research purposes within the           #
# scientific community so long as proper attribution is given to the journal # 
# article from which it was obtained.                                        #
#                                                                            #
##############################################################################
                                             
data_global
_audit_creation_method     'form.cif (version 2.0)'
_journal_data_validation_number     ?
_journal_date_recd_electronic     2009-11-04
_journal_date_accepted     2009-11-09
_journal_name_full     'Acta Crystallographica, Section E'
_journal_year     2009
_journal_volume     65
_journal_issue     12
_journal_page_first     o3085
_journal_page_last     o3085
_journal_paper_category     QO
_journal_coeditor_code     HB5212
_publ_contact_author_name     'Mr. Shi-ying Ma'
_publ_contact_author_address
; Department of Chemistry and Environment
  Taishan University,
  271021 Taian,Shandong,
  P. R. China
;
_publ_contact_author_email     mashy910@163.com
_publ_contact_author_fax     '+86 538 6715546'
_publ_contact_author_phone     '+86 538 6715546'
_publ_section_title
;
(2<i>E</i>,6<i>E</i>)-2,6-Difurfurylidenecyclohexanone
;
loop_
    _publ_author_name
    _publ_author_footnote
    _publ_author_address
    'Shi-Ying Ma' .
; Department of Chemistry and Environmental Science
  Taishan University,
  271021 Taian, Shandong,
  People's Republic of China
;
    'Ze-Bao Zheng' .
; Department of Chemistry and Environmental Science
  Taishan University,
  271021 Taian, Shandong,
  People's Republic of China
;
    'Yi-Feng Sun' .
; Department of Chemistry and Environmental Science
  Taishan University,
  271021 Taian, Shandong,
  People's Republic of China
;
    'Zi-Ying Wang' .
; Department of Chemistry and Environmental Science
  Taishan University,
  271021 Taian, Shandong,
  People's Republic of China
;
data_I
_chemical_name_systematic
;
(2<i>E</i>,6<i>E</i>)-2,6-Difurfurylidenecyclohexanone
;
_chemical_name_common     ?
_chemical_formula_moiety     'C16 H14 O3'
_chemical_formula_sum     'C16 H14 O3'
_chemical_formula_iupac     'C16 H14 O3'
_chemical_formula_weight     254.27
_chemical_melting_point     417
_symmetry_cell_setting     Orthorhombic
_symmetry_space_group_name_H-M     'P n m a'
_symmetry_space_group_name_Hall     '-P 2ac 2n'
loop_
    _symmetry_equiv_pos_as_xyz
    'x, y, z'
    '-x+1/2, -y, z+1/2'
    '-x, y+1/2, -z'
    'x+1/2, -y+1/2, -z+1/2'
    '-x, -y, -z'
    'x-1/2, y, -z-1/2'
    'x, -y-1/2, z'
    '-x-1/2, y-1/2, z-1/2'
_cell_length_a     7.7313(11)
_cell_length_b     15.658(2)
_cell_length_c     10.3388(14)
_cell_angle_alpha     90.00
_cell_angle_beta     90.00
_cell_angle_gamma     90.00
_cell_volume     1251.5(3)
_cell_formula_units_Z     4
_cell_measurement_reflns_used     472
_cell_measurement_theta_min     2.60
_cell_measurement_theta_max     19.24
_cell_measurement_temperature     295
_exptl_crystal_description     block
_exptl_crystal_colour     yellow
_exptl_crystal_size_max     0.15
_exptl_crystal_size_mid     0.10
_exptl_crystal_size_min     0.06
_exptl_crystal_density_diffrn     1.349
_exptl_crystal_density_meas     ?
_exptl_crystal_density_method     'not measured'
_exptl_crystal_F_000     536
_exptl_absorpt_coefficient_mu     0.093
_exptl_absorpt_correction_type     multi-scan
_exptl_absorpt_process_details     '(SADABS; Sheldrick, 1996)'
_exptl_absorpt_correction_T_min     0.986
_exptl_absorpt_correction_T_max     0.995
_exptl_special_details
;
;
_diffrn_ambient_temperature     295
_diffrn_radiation_type     MoK\a
_diffrn_radiation_wavelength     0.71073
_diffrn_radiation_source     'fine-focus sealed tube'
_diffrn_radiation_monochromator     graphite
_diffrn_measurement_device_type     'Siemens SMART CCD'
_diffrn_measurement_method     \w
_diffrn_detector_area_resol_mean     ?
_diffrn_reflns_number     6025
_diffrn_reflns_av_R_equivalents     0.0717
_diffrn_reflns_av_sigmaI/netI     0.0486
_diffrn_reflns_theta_min     2.36
_diffrn_reflns_theta_max     25.05
_diffrn_reflns_theta_full     25.05
_diffrn_measured_fraction_theta_max     1.000
_diffrn_measured_fraction_theta_full     1.000
_diffrn_reflns_limit_h_min     -9
_diffrn_reflns_limit_h_max     9
_diffrn_reflns_limit_k_min     -15
_diffrn_reflns_limit_k_max     18
_diffrn_reflns_limit_l_min     -12
_diffrn_reflns_limit_l_max     9
_diffrn_standards_number     0
_diffrn_standards_interval_count     .
_diffrn_standards_interval_time     .
_diffrn_standards_decay_%     0
_refine_special_details
;
Refinement of <i>F</i>^2^ against ALL reflections. The weighted <i>R</i>-factor
<i>wR</i> and goodness of fit <i>S</i> are based on <i>F</i>^2^, conventional
<i>R</i>-factors <i>R</i> are based on <i>F</i>, with <i>F</i> set to zero for
negative <i>F</i>^2^. The threshold expression of <i>F</i>^2^ >
\s(<i>F</i>^2^) is used only for calculating <i>R</i>-factors(gt) <i>etc</i>.
and is not relevant to the choice of reflections for refinement.
<i>R</i>-factors based on <i>F</i>^2^ are statistically about twice as large
as those based on <i>F</i>, and <i>R</i>- factors based on ALL data will be
even larger.
;
_reflns_number_total     1158
_reflns_number_gt     731
_reflns_threshold_expression     I>2\s(I)
_refine_ls_structure_factor_coef     Fsqd
_refine_ls_matrix_type     full
_refine_ls_R_factor_all     0.0871
_refine_ls_R_factor_gt     0.0470
_refine_ls_wR_factor_gt     0.1001
_refine_ls_wR_factor_ref     0.1222
_refine_ls_goodness_of_fit_ref     1.027
_refine_ls_restrained_S_all     1.027
_refine_ls_number_reflns     1158
_refine_ls_number_parameters     92
_refine_ls_number_restraints     0
_refine_ls_hydrogen_treatment     constr
_refine_ls_weighting_scheme     calc
_refine_ls_weighting_details
         'calc w=1/[\s^2^(Fo^2^)+(0.0454P)^2^+0.2592P] where P=(Fo^2^+2Fc^2^)/3'
_atom_sites_solution_hydrogens     geom
_atom_sites_solution_primary     direct
_atom_sites_solution_secondary     difmap
_refine_ls_shift/su_max     0.000
_refine_ls_shift/su_mean     0.000
_refine_diff_density_max     0.168
_refine_diff_density_min     -0.157
_refine_ls_extinction_method     'SHELXL97 (Sheldrick, 2008)'
_refine_ls_extinction_coef     0.017(2)
_refine_ls_extinction_expression
                                  'Fc^*^=kFc[1+0.001xFc^2^\l^3^/sin(2\q)]^-1/4^'
loop_
    _atom_type_symbol
    _atom_type_description
    _atom_type_scat_dispersion_real
    _atom_type_scat_dispersion_imag
    _atom_type_scat_source
    'C' 'C' 0.0033 0.0016
                         'International Tables Vol C Tables 4.2.6.8 and 6.1.1.4'
    'H' 'H' 0.0000 0.0000
                         'International Tables Vol C Tables 4.2.6.8 and 6.1.1.4'
    'O' 'O' 0.0106 0.0060
                         'International Tables Vol C Tables 4.2.6.8 and 6.1.1.4'
_computing_data_collection     'SMART (Siemens, 1996)'
_computing_cell_refinement     'SAINT (Siemens, 1996)'
_computing_data_reduction     'SAINT (Siemens, 1996)'
_computing_structure_solution     'SHELXS97 (Sheldrick, 2008)'
_computing_structure_refinement     'SHELXL97 (Sheldrick, 2008)'
_computing_molecular_graphics     'SHELXTL (Sheldrick, 2008)'
_computing_publication_material     'SHELXTL (Sheldrick, 2008)'
loop_
    _atom_site_type_symbol
    _atom_site_label
    _atom_site_fract_x
    _atom_site_fract_y
    _atom_site_fract_z
    _atom_site_U_iso_or_equiv
    _atom_site_adp_type
    _atom_site_calc_flag
    _atom_site_refinement_flags
    _atom_site_occupancy
    _atom_site_disorder_assembly
    _atom_site_disorder_group
    O O1 0.0245(3) 0.7500 0.0550(2) 0.0606(7) Uani d S 1 . .
    O O2 0.1187(2) 0.44953(11) 0.12636(15) 0.0689(6) Uani d . 1 . .
    C C1 0.0568(4) 0.7500 0.1720(3) 0.0461(8) Uani d S 1 . .
    C C2 0.0806(3) 0.66875(14) 0.24340(19) 0.0434(6) Uani d . 1 . .
    C C3 0.0950(3) 0.67029(14) 0.3886(2) 0.0509(7) Uani d . 1 . .
    H H3A 0.2160 0.6668 0.4129 0.061 Uiso calc R 1 . .
    H H3B 0.0367 0.6206 0.4239 0.061 Uiso calc R 1 . .
    C C4 0.0172(4) 0.7500 0.4467(3) 0.0527(9) Uani d S 1 . .
    H H4A 0.0366 0.7500 0.5394 0.063 Uiso calc SR 1 . .
    H H4B -0.1067 0.7500 0.4319 0.063 Uiso calc SR 1 . .
    C C5 0.0954(3) 0.59655(14) 0.1739(2) 0.0494(6) Uani d . 1 . .
    H H5 0.0794 0.6022 0.0852 0.059 Uiso calc R 1 . .
    C C6 0.1324(3) 0.51243(15) 0.2189(2) 0.0497(7) Uani d . 1 . .
    C C7 0.1845(4) 0.47563(15) 0.3310(2) 0.0602(7) Uani d . 1 . .
    H H7 0.2048 0.5036 0.4089 0.072 Uiso calc R 1 . .
    C C8 0.2024(4) 0.38729(16) 0.3081(2) 0.0646(8) Uani d . 1 . .
    H H8 0.2366 0.3460 0.3674 0.078 Uiso calc R 1 . .
    C C9 0.1606(4) 0.37468(17) 0.1841(3) 0.0729(9) Uani d . 1 . .
    H H9 0.1603 0.3218 0.1432 0.087 Uiso calc R 1 . .
loop_
    _atom_site_aniso_label
    _atom_site_aniso_U_11
    _atom_site_aniso_U_22
    _atom_site_aniso_U_33
    _atom_site_aniso_U_12
    _atom_site_aniso_U_13
    _atom_site_aniso_U_23
    O1 0.0879(19) 0.0532(15) 0.0406(13) 0.000 -0.0145(12) 0.000
    O2 0.1102(16) 0.0485(11) 0.0481(10) 0.0097(10) 0.0021(10) -0.0052(8)
    C1 0.051(2) 0.051(2) 0.0365(17) 0.000 -0.0044(15) 0.000
    C2 0.0445(14) 0.0456(14) 0.0402(12) -0.0018(11) -0.0005(10) -0.0007(11)
    C3 0.0656(17) 0.0479(14) 0.0391(12) -0.0026(13) -0.0014(11) 0.0010(11)
    C4 0.061(2) 0.059(2) 0.0387(17) 0.000 0.0036(16) 0.000
    C5 0.0538(15) 0.0524(16) 0.0421(13) -0.0002(12) -0.0027(11) 0.0021(11)
    C6 0.0596(17) 0.0451(14) 0.0445(13) -0.0001(12) 0.0003(11) -0.0024(11)
    C7 0.0767(19) 0.0525(16) 0.0513(14) -0.0008(14) -0.0073(13) -0.0004(12)
    C8 0.081(2) 0.0479(16) 0.0650(17) 0.0033(14) 0.0018(15) 0.0110(13)
    C9 0.109(2) 0.0432(16) 0.0669(18) 0.0100(16) 0.0138(17) 0.0018(14)
_geom_special_details
;
All e.s.d.'s (except the e.s.d. in the dihedral angle between two l.s. planes)
are estimated using the full covariance matrix. The cell e.s.d.'s are taken
into account individually in the estimation of e.s.d.'s in distances, angles
and torsion angles; correlations between e.s.d.'s in cell parameters are only
used when they are defined by crystal symmetry. An approximate (isotropic)
treatment of cell e.s.d.'s is used for estimating e.s.d.'s involving l.s.
planes.
;
loop_
    _geom_bond_atom_site_label_1
    _geom_bond_atom_site_label_2
    _geom_bond_site_symmetry_2
    _geom_bond_distance
    _geom_bond_publ_flag
    O1 C1 . 1.235(3) ?
    O2 C9 . 1.355(3) ?
    O2 C6 . 1.377(2) ?
    C1 C2 7_575 1.482(3) ?
    C1 C2 . 1.482(3) ?
    C2 C5 . 1.344(3) ?
    C2 C3 . 1.506(3) ?
    C3 C4 . 1.510(3) ?
    C3 H3A . 0.9700 ?
    C3 H3B . 0.9700 ?
    C4 C3 7_575 1.510(3) ?
    C4 H4A . 0.9700 ?
    C4 H4B . 0.9700 ?
    C5 C6 . 1.426(3) ?
    C5 H5 . 0.9300 ?
    C6 C7 . 1.355(3) ?
    C7 C8 . 1.410(3) ?
    C7 H7 . 0.9300 ?
    C8 C9 . 1.336(3) ?
    C8 H8 . 0.9300 ?
    C9 H9 . 0.9300 ?
loop_
    _geom_angle_atom_site_label_1
    _geom_angle_atom_site_label_2
    _geom_angle_atom_site_label_3
    _geom_angle_site_symmetry_1
    _geom_angle_site_symmetry_3
    _geom_angle
    _geom_angle_publ_flag
    C9 O2 C6 . . 107.08(19) ?
    O1 C1 C2 . 7_575 120.85(13) ?
    O1 C1 C2 . . 120.85(13) ?
    C2 C1 C2 7_575 . 118.2(3) ?
    C5 C2 C1 . . 117.8(2) ?
    C5 C2 C3 . . 122.7(2) ?
    C1 C2 C3 . . 119.5(2) ?
    C2 C3 C4 . . 112.3(2) ?
    C2 C3 H3A . . 109.1 ?
    C4 C3 H3A . . 109.1 ?
    C2 C3 H3B . . 109.1 ?
    C4 C3 H3B . . 109.1 ?
    H3A C3 H3B . . 107.9 ?
    C3 C4 C3 . 7_575 111.5(3) ?
    C3 C4 H4A . . 109.3 ?
    C3 C4 H4A 7_575 . 109.3 ?
    C3 C4 H4B . . 109.3 ?
    C3 C4 H4B 7_575 . 109.3 ?
    H4A C4 H4B . . 108.0 ?
    C2 C5 C6 . . 128.3(2) ?
    C2 C5 H5 . . 115.9 ?
    C6 C5 H5 . . 115.9 ?
    C7 C6 O2 . . 108.2(2) ?
    C7 C6 C5 . . 137.0(2) ?
    O2 C6 C5 . . 114.73(19) ?
    C6 C7 C8 . . 107.6(2) ?
    C6 C7 H7 . . 126.2 ?
    C8 C7 H7 . . 126.2 ?
    C9 C8 C7 . . 106.4(2) ?
    C9 C8 H8 . . 126.8 ?
    C7 C8 H8 . . 126.8 ?
    C8 C9 O2 . . 110.7(2) ?
    C8 C9 H9 . . 124.7 ?
    O2 C9 H9 . . 124.7 ?
loop_
    _geom_torsion_atom_site_label_1
    _geom_torsion_atom_site_label_2
    _geom_torsion_atom_site_label_3
    _geom_torsion_atom_site_label_4
    _geom_torsion_site_symmetry_1
    _geom_torsion_site_symmetry_2
    _geom_torsion_site_symmetry_3
    _geom_torsion_site_symmetry_4
    _geom_torsion
    _geom_torsion_publ_flag
    O1 C1 C2 C5 . . . . 11.1(4) ?
    C2 C1 C2 C5 7_575 . . . -166.16(18) ?
    O1 C1 C2 C3 . . . . -171.5(3) ?
    C2 C1 C2 C3 7_575 . . . 11.2(4) ?
    C5 C2 C3 C4 . . . . -161.0(2) ?
    C1 C2 C3 C4 . . . . 21.8(3) ?
    C2 C3 C4 C3 . . . 7_575 -55.1(3) ?
    C1 C2 C5 C6 . . . . 174.6(2) ?
    C3 C2 C5 C6 . . . . -2.7(4) ?
    C9 O2 C6 C7 . . . . 0.9(3) ?
    C9 O2 C6 C5 . . . . 179.0(2) ?
    C2 C5 C6 C7 . . . . -10.1(5) ?
    C2 C5 C6 O2 . . . . 172.5(2) ?
    O2 C6 C7 C8 . . . . -0.5(3) ?
    C5 C6 C7 C8 . . . . -178.0(3) ?
    C6 C7 C8 C9 . . . . 0.0(3) ?
    C7 C8 C9 O2 . . . . 0.6(3) ?
    C6 O2 C9 C8 . . . . -0.9(3) ?
