# Supplementary material for: (2E,6E)-2,6-Difurfurylidenecyclo­hexa­none
Source: Acta Crystallogr Sect E Struct Rep Online. 2009 Nov 14;65(Pt 12):o3085. doi: 10.1107/S160053680904728X (PMC2972156; doi:10.1107/S160053680904728X)
Supplement: Supplementary file 2 [file e-65-o3085-Isup2.hkl]

# 
# h,k,l, Fc-squared, Fo-squared, sigma(Fo-squared) and status flag 
# 
data_I
_shelx_title ' 123 in Pnma' 
_shelx_refln_list_code          4 
_shelx_F_calc_maximum      225.47 
_exptl_crystal_F_000       536.00 
_reflns_d_resolution_high  0.8394 
 
loop_ 
 _symmetry_equiv_pos_as_xyz 
 'x, y, z' 
 '-x+1/2, -y, z+1/2' 
 '-x, y+1/2, -z' 
 'x+1/2, -y+1/2, -z+1/2' 
 '-x, -y, -z' 
 'x-1/2, y, -z-1/2' 
 'x, -y-1/2, z' 
 '-x-1/2, y-1/2, z-1/2' 
 
_cell_length_a     7.7313 
_cell_length_b    15.6575 
_cell_length_c    10.3388 
_cell_angle_alpha  90.000 
_cell_angle_beta   90.000 
_cell_angle_gamma  90.000 
 
_shelx_F_squared_multiplier     1.000 
 
loop_ 
 _refln_index_h 
 _refln_index_k 
 _refln_index_l 
 _refln_F_squared_calc 
 _refln_F_squared_meas 
 _refln_F_squared_sigma 
 _refln_observed_status 
   2   0   0      702.78      690.25     30.18 o 
   4   0   0     2645.55     2810.73    111.01 o 
   6   0   0       97.62      119.02     17.77 o 
   8   0   0        7.77        8.88     12.35 o 
   2   1   0     2028.14     1942.63     52.37 o 
   4   1   0     4791.93     4770.16    126.63 o 
   6   1   0       24.69       18.75      6.94 o 
   8   1   0       26.03       24.91      9.11 o 
   0   2   0      727.78      727.53     28.44 o 
   2   2   0     7562.53     7661.61    159.05 o 
   4   2   0     1851.43     1777.17     42.66 o 
   6   2   0       67.61       76.40     11.07 o 
   8   2   0       16.23        6.23      7.28 o 
   2   3   0     3086.82     2864.19     62.62 o 
   4   3   0      199.91      180.04      8.64 o 
   6   3   0      225.91      201.46     15.94 o 
   8   3   0       33.36       35.23      9.65 o 
   0   4   0       19.41       19.99      5.48 o 
   2   4   0     1367.26     1392.57     28.30 o 
   4   4   0      156.92      167.48      8.84 o 
   6   4   0      243.22      215.58     16.51 o 
   8   4   0       15.59       11.51      7.80 o 
   2   5   0     1210.52     1228.70     25.83 o 
   4   5   0       59.14       54.32      5.41 o 
   6   5   0      116.26       95.13     17.24 o 
   8   5   0       84.04      107.33     14.85 o 
   0   6   0       24.70       49.43      7.93 o 
   2   6   0     1290.27     1275.54     27.23 o 
   4   6   0      660.20      672.69     17.59 o 
   6   6   0       26.46       23.08      7.28 o 
   8   6   0        0.30        4.49      7.98 o 
   2   7   0       14.78       13.35      3.17 o 
   4   7   0      129.48      131.38      7.39 o 
   6   7   0       14.32       21.75     21.81 o 
   8   7   0       28.22       10.98      8.63 o 
   0   8   0     2214.08     2298.89     65.17 o 
   2   8   0       14.66       19.69      4.51 o 
   4   8   0      247.72      274.03     13.68 o 
   6   8   0      238.82      292.15     20.99 o 
   8   8   0        0.07       -4.86      7.68 o 
   2   9   0      359.20      385.68     12.43 o 
   4   9   0      187.76      219.23     16.85 o 
   6   9   0       13.81       13.45      7.29 o 
   8   9   0       21.56       25.44     10.55 o 
   0  10   0      450.73      389.87     24.75 o 
   2  10   0      611.10      578.19     20.29 o 
   4  10   0       19.01       21.90      7.93 o 
   6  10   0        0.05       11.95      7.29 o 
   2  11   0      397.56      408.76     17.51 o 
   4  11   0        4.85        0.54      5.99 o 
   6  11   0      171.82      186.08     20.87 o 
   0  12   0      307.31      358.62     35.23 o 
   2  12   0      752.96      740.33     25.37 o 
   4  12   0        0.08       -1.37      4.71 o 
   6  12   0      111.64       98.00     17.47 o 
   2  13   0     1377.66     1313.58     38.62 o 
   4  13   0      408.29      419.69     21.20 o 
   6  13   0       33.79       25.86      8.73 o 
   0  14   0     1133.01     1088.52     59.32 o 
   2  14   0       52.80       66.08      9.25 o 
   4  14   0        0.94       -1.65      5.41 o 
   6  14   0       12.93        8.91      7.22 o 
   2  15   0      123.84      122.07     15.87 o 
   4  15   0       63.09       58.83      9.88 o 
   0  16   0       73.74       88.83     19.49 o 
   2  16   0       11.26       17.56      8.77 o 
   4  16   0        6.56        7.86      7.04 o 
   2  17   0        0.67        7.03      8.19 o 
   0  18   0       47.01       48.75     18.98 o 
   2  18   0        4.36        4.03      8.70 o 
   1   0   1      984.04     1031.94     27.64 o 
   2   0   1    50835.97    57844.48   1446.87 o 
   3   0   1        2.42        3.10      2.39 o 
   4   0   1       35.08       44.41      7.81 o 
   5   0   1      261.48      267.63     16.14 o 
   6   0   1        3.12        2.17      4.41 o 
   7   0   1       11.80        7.59      7.00 o 
   8   0   1       58.61       75.92     10.98 o 
   9   0   1        0.78       -1.81     11.19 o 
   0   1   1     2639.24     2502.52     63.16 o 
   1   1   1      129.82      108.74      3.42 o 
   2   1   1     6793.54     6736.37     99.30 o 
   3   1   1       71.27       76.66      6.82 o 
   4   1   1       53.18       48.29      5.56 o 
   5   1   1       49.04       40.75      3.88 o 
   6   1   1      378.21      364.17     27.19 o 
   7   1   1        6.83        5.93      4.32 o 
   8   1   1        5.33        6.29      5.18 o 
   9   1   1        0.27       10.29      6.96 o 
   1   2   1      657.68      558.48     11.12 o 
   2   2   1     2377.99     2302.70     36.02 o 
   3   2   1      105.93      111.62      4.62 o 
   4   2   1     1046.56     1020.06     19.37 o 
   5   2   1      299.57      275.99      9.79 o 
   6   2   1      138.88      137.63      9.54 o 
   7   2   1        8.12       10.18      4.32 o 
   8   2   1        2.13       -2.45      4.49 o 
   9   2   1        9.42       14.71      6.80 o 
   0   3   1     8217.35     7787.19    140.87 o 
   1   3   1        7.19        8.33      1.42 o 
   2   3   1      424.44      438.06      9.15 o 
   3   3   1      242.63      220.13      7.06 o 
   4   3   1       51.54       54.48      4.64 o 
   5   3   1        0.82       -1.13      2.02 o 
   6   3   1       87.92       82.76      7.38 o 
   7   3   1        1.18       -1.97      3.54 o 
   8   3   1       15.13       14.06      5.35 o 
   9   3   1        2.51        0.69      5.60 o 
   1   4   1      121.66      122.07      4.37 o 
   2   4   1      190.97      184.32      5.54 o 
   3   4   1      100.71      107.11      5.07 o 
   4   4   1        1.39        2.09      1.53 o 
   5   4   1        3.90        1.36      2.11 o 
   6   4   1        4.30        3.34      3.14 o 
   7   4   1        1.87        4.27      4.03 o 
   8   4   1       65.82       48.93      7.48 o 
   0   5   1      310.08      324.39     12.09 o 
   1   5   1       90.01       87.11      4.23 o 
   2   5   1       30.32       34.44      4.73 o 
   3   5   1       36.84       34.59      3.11 o 
   4   5   1      320.60      316.88      8.72 o 
   5   5   1       16.77       14.42      3.09 o 
   6   5   1      115.53      110.31      8.81 o 
   7   5   1        2.38        4.72      3.98 o 
   8   5   1        3.84        1.77      4.87 o 
   1   6   1     1379.00     1334.45     21.46 o 
   2   6   1      569.51      613.98     12.03 o 
   3   6   1       14.05       17.88      2.62 o 
   4   6   1       17.94       16.72      2.86 o 
   5   6   1       81.16       83.43      8.98 o 
   6   6   1       48.92       69.71     11.79 o 
   7   6   1       24.52       20.28      6.74 o 
   8   6   1        2.64        6.54      5.90 o 
   0   7   1        1.93        2.82      2.02 o 
   1   7   1      585.23      602.21     11.89 o 
   2   7   1      274.89      273.10      7.70 o 
   3   7   1      666.43      688.21     13.29 o 
   4   7   1       12.74       12.76      2.83 o 
   5   7   1       21.77       26.21      4.70 o 
   6   7   1       11.34       11.59      4.85 o 
   7   7   1       30.82       29.34      6.89 o 
   8   7   1        0.58        0.65      5.25 o 
   1   8   1       12.12       11.13      2.11 o 
   2   8   1      178.94      182.77      7.94 o 
   3   8   1       39.90       37.72      5.07 o 
   4   8   1      318.62      349.47     11.51 o 
   5   8   1       11.61        2.83      5.01 o 
   6   8   1       25.65       33.02      6.65 o 
   7   8   1        1.17       -1.87      4.67 o 
   8   8   1       21.26       17.15      6.01 o 
   0   9   1      362.72      389.61     12.08 o 
   1   9   1        3.18        0.93      1.73 o 
   2   9   1      244.81      257.09      9.65 o 
   3   9   1        4.04        2.11      2.22 o 
   4   9   1       66.80       60.92      7.04 o 
   5   9   1        6.17       -0.18      3.76 o 
   6   9   1        0.14       -3.54      4.25 o 
   7   9   1        5.62        3.66      5.35 o 
   8   9   1        5.61        0.62      5.75 o 
   1  10   1       65.09       74.65      4.74 o 
   2  10   1        0.40       -3.36      2.24 o 
   3  10   1        5.32        9.76      3.32 o 
   4  10   1       97.69      103.94      9.49 o 
   5  10   1        4.56        4.70      3.83 o 
   6  10   1        3.93        4.33      4.98 o 
   7  10   1        0.09      -10.27      7.02 o 
   0  11   1      978.48      953.60     45.09 o 
   1  11   1      127.11      135.92      6.49 o 
   2  11   1       21.02       11.58      4.57 o 
   3  11   1        6.96        2.12      3.44 o 
   4  11   1       32.69       44.24      6.22 o 
   5  11   1        6.10       -2.63      3.98 o 
   6  11   1        0.01        0.53      4.26 o 
   7  11   1        3.64       -1.09      4.66 o 
   1  12   1       24.64       27.40      4.69 o 
   2  12   1       42.48       44.00      6.03 o 
   3  12   1       46.49       55.89      5.74 o 
   4  12   1      387.01      402.05     15.86 o 
   5  12   1       14.02       14.08      5.17 o 
   6  12   1        1.39       -1.28      4.82 o 
   7  12   1        2.10       -0.36      5.33 o 
   0  13   1     1408.70     1323.74     37.86 o 
   1  13   1      107.54      123.27      8.62 o 
   2  13   1      232.95      226.34     10.24 o 
   3  13   1       23.53       24.16      4.73 o 
   4  13   1      254.56      239.66     11.73 o 
   5  13   1        2.95       -1.89      4.50 o 
   6  13   1       68.19       45.59      9.44 o 
   1  14   1        0.36        2.11      3.78 o 
   2  14   1      199.71      205.64     11.58 o 
   3  14   1        7.82        3.12      4.31 o 
   4  14   1       13.02       12.56      5.21 o 
   5  14   1        0.96        1.34      4.28 o 
   6  14   1       21.28       15.30      6.49 o 
   0  15   1      124.48      129.55     15.52 o 
   1  15   1       41.99       35.80      6.73 o 
   2  15   1       56.87       62.79      7.34 o 
   3  15   1       17.64       11.97      5.85 o 
   4  15   1       58.77       49.55      6.73 o 
   5  15   1       11.28       10.27      5.03 o 
   1  16   1       11.25       10.70      5.41 o 
   2  16   1        4.99       10.73      5.68 o 
   3  16   1        4.37        5.23      4.93 o 
   4  16   1        3.82        5.27      5.69 o 
   0  17   1        0.01        3.63      9.24 o 
   1  17   1        5.64        6.74      5.77 o 
   2  17   1        0.24       -2.21      5.39 o 
   3  17   1        9.86       19.16      7.22 o 
   1  18   1        1.36       -1.04      5.66 o 
   2  18   1       37.30       38.60     10.16 o 
   0   0   2    16600.57    15939.59    558.15 o 
   1   0   2      163.26      144.12      4.37 o 
   2   0   2     1815.56     1775.54     34.75 o 
   3   0   2     4089.24     4003.00     87.01 o 
   4   0   2     1590.93     1519.48     38.18 o 
   5   0   2       63.78       64.12      8.51 o 
   6   0   2       74.65       90.80     11.18 o 
   7   0   2       35.27       34.76     13.43 o 
   8   0   2       22.91       10.75     11.14 o 
   9   0   2        6.17       -4.26     11.80 o 
   1   1   2       84.80       69.54      2.22 o 
   2   1   2        5.03        7.20      1.45 o 
   3   1   2      306.24      260.97      7.09 o 
   4   1   2      497.23      495.44     12.80 o 
   5   1   2       63.10       79.00      6.18 o 
   6   1   2       42.03       43.54      5.14 o 
   7   1   2       23.43       15.22      5.99 o 
   8   1   2       33.60       26.90      6.31 o 
   9   1   2        2.57       -0.78      6.38 o 
   0   2   2     5570.25     5369.22     97.63 o 
   1   2   2      162.45      163.77      4.01 o 
   2   2   2        8.71        5.59      1.54 o 
   3   2   2     1089.36     1017.22     17.34 o 
   4   2   2        2.32       -0.78      1.63 o 
   5   2   2       73.00       76.20      5.27 o 
   6   2   2      134.05      132.96      8.04 o 
   7   2   2      133.35      132.67     12.74 o 
   8   2   2       30.55       40.76      7.48 o 
   9   2   2        1.36       -1.43      5.96 o 
   1   3   2      335.67      318.24      5.73 o 
   2   3   2       30.65       35.73      2.58 o 
   3   3   2       54.11       45.94      3.79 o 
   4   3   2      439.44      429.73     10.67 o 
   5   3   2       12.86       10.16      2.67 o 
   6   3   2       24.07       21.29      4.00 o 
   7   3   2       15.72       17.92      8.78 o 
   8   3   2        0.05       -0.19      4.49 o 
   0   4   2     2331.00     2336.14     45.21 o 
   1   4   2        1.02        0.64      1.30 o 
   2   4   2      164.14      177.81      5.32 o 
   3   4   2       66.41       68.50      3.95 o 
   4   4   2      173.11      184.03     11.37 o 
   5   4   2       68.88       69.76      5.06 o 
   6   4   2        1.89        2.90      2.79 o 
   7   4   2        1.02        0.74      4.27 o 
   8   4   2        4.67        4.23      5.26 o 
   1   5   2      366.71      359.36      7.81 o 
   2   5   2        3.89        2.77      1.56 o 
   3   5   2        3.38        1.29      1.62 o 
   4   5   2      208.45      207.75      7.77 o 
   5   5   2       10.98       15.55      4.95 o 
   6   5   2       29.19       40.47      5.35 o 
   7   5   2       10.25        8.96      4.80 o 
   8   5   2        1.75        4.04      5.01 o 
   0   6   2     1961.78     1991.21     40.39 o 
   1   6   2     1312.38     1288.78     22.62 o 
   2   6   2      471.58      484.39     10.40 o 
   3   6   2      938.33      968.98     17.76 o 
   4   6   2       10.73       16.53      2.84 o 
   5   6   2       51.96       49.60      4.85 o 
   6   6   2        7.95        7.02      3.58 o 
   7   6   2       15.50        5.09      6.35 o 
   8   6   2        1.92        1.28      5.16 o 
   1   7   2     1929.12     1978.81     30.95 o 
   2   7   2      376.35      399.65      9.53 o 
   3   7   2        2.29        1.10      1.92 o 
   4   7   2        4.08        3.79      2.58 o 
   5   7   2      289.03      311.68     10.83 o 
   6   7   2       10.72        8.72      3.92 o 
   7   7   2       40.23       52.34      7.39 o 
   8   7   2        0.38       -3.83      4.97 o 
   0   8   2      193.91      201.72      7.33 o 
   1   8   2       24.22       24.10      2.92 o 
   2   8   2      801.74      808.04     15.81 o 
   3   8   2      110.75      112.76      5.91 o 
   4   8   2      164.22      179.43      9.85 o 
   5   8   2        7.44        2.78      4.09 o 
   6   8   2       12.80        8.32      3.96 o 
   7   8   2        0.54        0.69      4.71 o 
   8   8   2        0.13       -3.34      5.68 o 
   1   9   2        1.90        2.22      2.12 o 
   2   9   2       73.22       74.91      5.54 o 
   3   9   2        5.52        4.99      2.66 o 
   4   9   2        1.42        1.86      2.61 o 
   5   9   2       42.28       39.84      5.86 o 
   6   9   2       25.53       19.23      5.74 o 
   7   9   2        3.58        2.04      4.81 o 
   0  10   2      588.69      589.12     16.87 o 
   1  10   2      105.10      104.83      5.82 o 
   2  10   2        5.13        3.29      2.51 o 
   3  10   2        1.53       -0.97      2.45 o 
   4  10   2        0.00       -1.66      2.80 o 
   5  10   2        0.07       -2.21      3.19 o 
   6  10   2       12.30        5.67      4.76 o 
   7  10   2       11.10        2.16      5.07 o 
   1  11   2      112.24      120.03      9.80 o 
   2  11   2       42.98       51.09      7.22 o 
   3  11   2      198.13      231.32     11.57 o 
   4  11   2       29.41       24.96      4.61 o 
   5  11   2        4.16        6.43      4.02 o 
   6  11   2       34.85       26.10      6.35 o 
   7  11   2        1.34       -0.53      5.42 o 
   0  12   2        7.09       -0.32      4.03 o 
   1  12   2       63.42       55.09      5.30 o 
   2  12   2       32.22       25.09      4.81 o 
   3  12   2       24.67       31.03      5.42 o 
   4  12   2       81.07       94.75      7.68 o 
   5  12   2       28.54       19.23      5.15 o 
   6  12   2       70.11       64.06      8.27 o 
   1  13   2      281.53      299.41     11.93 o 
   2  13   2      187.27      199.31     21.74 o 
   3  13   2       98.11       95.53     12.90 o 
   4  13   2       32.20       27.15      5.68 o 
   5  13   2        0.78        7.56      4.99 o 
   6  13   2       24.03       28.05      7.04 o 
   0  14   2       15.17       15.62      5.78 o 
   1  14   2       16.50        8.03      4.31 o 
   2  14   2       26.96       28.25      5.57 o 
   3  14   2       14.08        9.60      4.18 o 
   4  14   2        1.24        0.65      4.48 o 
   5  14   2        2.77        8.97      5.64 o 
   1  15   2       72.03       76.68      7.70 o 
   2  15   2       61.18       58.47      7.01 o 
   3  15   2       77.93      107.65      9.49 o 
   4  15   2        7.65        9.05      4.81 o 
   5  15   2       14.46       27.69      7.03 o 
   0  16   2        2.49        2.44      7.43 o 
   1  16   2       35.23       30.59      7.57 o 
   2  16   2       27.87       28.02      5.96 o 
   3  16   2        0.95        2.49      5.03 o 
   4  16   2        4.41       11.18      5.82 o 
   1  17   2       19.52       37.42      7.46 o 
   2  17   2        4.06        8.95      6.77 o 
   3  17   2        0.87        1.37      5.12 o 
   0  18   2       38.93       48.89     17.71 o 
   1  18   2        0.00        3.46      6.31 o 
   1   0   3     3820.78     3536.10     58.71 o 
   2   0   3        0.90        1.86      1.54 o 
   3   0   3       30.62       36.02      5.91 o 
   4   0   3      116.30      120.41      7.15 o 
   5   0   3      857.19      915.27     24.14 o 
   6   0   3        2.32        0.84     10.40 o 
   7   0   3       25.07       29.87      6.57 o 
   8   0   3        5.70        3.09      6.16 o 
   0   1   3     1514.21     1397.26     24.50 o 
   1   1   3       30.17       39.13      1.66 o 
   2   1   3      146.11      127.48      3.32 o 
   3   1   3        8.77        9.49      1.86 o 
   4   1   3      240.72      244.04     10.00 o 
   5   1   3      122.85      119.06      6.84 o 
   6   1   3       78.63       74.40      6.48 o 
   7   1   3        1.68        6.25      6.74 o 
   8   1   3        8.94        4.16      5.54 o 
   1   2   3      258.54      256.05      5.74 o 
   2   2   3       15.91       16.00      1.52 o 
   3   2   3       25.91       31.67      2.70 o 
   4   2   3        2.78        1.27      1.59 o 
   5   2   3      392.54      359.70     10.70 o 
   6   2   3        0.01       -3.48      2.32 o 
   7   2   3       24.39       17.88      5.07 o 
   8   2   3       10.46        2.23      5.22 o 
   0   3   3     1524.83     1352.74     24.47 o 
   1   3   3      196.72      196.65      4.56 o 
   2   3   3      890.91      867.64     13.14 o 
   3   3   3      102.59       89.07      4.22 o 
   4   3   3        8.50       10.86      2.33 o 
   5   3   3        4.37        7.34      2.45 o 
   6   3   3        2.85        2.13      2.82 o 
   7   3   3        9.24        3.95      4.07 o 
   8   3   3       15.51       17.51      5.93 o 
   1   4   3        5.78        6.34      1.38 o 
   2   4   3       12.79       11.47      1.69 o 
   3   4   3       92.23      100.80      4.16 o 
   4   4   3        0.59        1.18      1.66 o 
   5   4   3        0.00        2.40      2.24 o 
   6   4   3       91.63       83.34      6.21 o 
   7   4   3        0.09       -2.99      5.96 o 
   8   4   3        0.11        1.06      5.21 o 
   0   5   3      246.92      211.03      6.48 o 
   1   5   3      150.99      163.59      4.95 o 
   2   5   3      551.78      559.62     11.31 o 
   3   5   3       10.99       15.24      2.43 o 
   4   5   3      509.80      512.02     12.72 o 
   5   5   3        1.12        0.29      2.33 o 
   6   5   3        0.29        1.93      2.75 o 
   7   5   3       12.80       11.14      3.83 o 
   8   5   3        4.61        5.31      4.98 o 
   1   6   3      752.25      763.29     13.31 o 
   2   6   3      291.40      326.85      8.33 o 
   3   6   3        1.74        0.38      1.94 o 
   4   6   3      117.79      111.76      6.03 o 
   5   6   3       75.04       88.23      5.67 o 
   6   6   3        0.15       -4.04      2.69 o 
   7   6   3       25.44       23.24      4.95 o 
   8   6   3        3.43        1.70      5.12 o 
   0   7   3     2989.34     3227.65     63.55 o 
   1   7   3      160.62      161.92      5.60 o 
   2   7   3      177.00      179.85      6.63 o 
   3   7   3      419.31      448.36     10.90 o 
   4   7   3        0.95        2.45      2.41 o 
   5   7   3       74.17       86.93      5.99 o 
   6   7   3        9.14        8.00      3.41 o 
   7   7   3       33.01       24.48      5.08 o 
   8   7   3        0.02        0.30      5.84 o 
   1   8   3       32.05       37.12      3.84 o 
   2   8   3      504.67      515.66     11.82 o 
   3   8   3       10.80        2.12      2.79 o 
   4   8   3       98.19      105.57      6.20 o 
   5   8   3       28.39       33.04      4.41 o 
   6   8   3       63.09       68.64      9.90 o 
   7   8   3        3.93       -2.14      4.51 o 
   8   8   3        0.97        4.57      6.27 o 
   0   9   3       48.73       53.06      5.64 o 
   1   9   3        9.97        4.22      2.33 o 
   2   9   3       91.66       94.81      6.48 o 
   3   9   3       37.92       32.01      4.56 o 
   4   9   3      136.38      140.96      7.37 o 
   5   9   3        2.48       -3.40      2.80 o 
   6   9   3        6.34        4.99      4.45 o 
   7   9   3       21.75       21.62      6.20 o 
   1  10   3        9.45       17.17      3.05 o 
   2  10   3      310.63      307.62     14.79 o 
   3  10   3        6.60        3.65      2.75 o 
   4  10   3        0.05        2.91      2.87 o 
   5  10   3       34.49       51.48      6.07 o 
   6  10   3        5.64       13.12      7.36 o 
   7  10   3        0.72       -1.39      5.70 o 
   0  11   3       10.51        2.84      4.17 o 
   1  11   3      302.44      321.01     11.35 o 
   2  11   3       70.50       91.01     10.46 o 
   3  11   3        0.45        0.05      2.79 o 
   4  11   3        0.24        3.15      3.71 o 
   5  11   3       14.45        8.91      4.43 o 
   6  11   3       15.54       16.79      6.08 o 
   7  11   3        2.29       -1.75      5.61 o 
   1  12   3        0.92       -1.23      2.94 o 
   2  12   3       31.89       26.94      4.14 o 
   3  12   3       17.51       18.09      4.38 o 
   4  12   3       15.20       12.87      4.79 o 
   5  12   3        2.03        6.04      4.46 o 
   6  12   3       16.88        7.25     12.17 o 
   0  13   3       22.25       29.99      8.09 o 
   1  13   3      408.17      395.94     13.53 o 
   2  13   3       23.77       21.36      4.37 o 
   3  13   3       79.92       84.09      7.31 o 
   4  13   3       20.42       10.36      4.84 o 
   5  13   3       10.67        7.39      4.98 o 
   6  13   3        2.33        0.72      6.74 o 
   1  14   3        0.51        5.03      3.58 o 
   2  14   3       13.97       16.39      4.68 o 
   3  14   3       31.54       33.01      6.10 o 
   4  14   3        1.26        6.92      4.58 o 
   5  14   3       15.65       14.75      6.10 o 
   0  15   3       66.33       76.74      9.86 o 
   1  15   3       73.04       55.32      6.90 o 
   2  15   3        1.11       -3.95      5.01 o 
   3  15   3       27.90       38.75      6.62 o 
   4  15   3        3.33       11.84      5.41 o 
   1  16   3       14.40        1.29      4.42 o 
   2  16   3        0.03        4.53      5.46 o 
   3  16   3       18.72        1.98      5.04 o 
   4  16   3       16.57       23.16      7.30 o 
   0  17   3       18.81       10.19      8.23 o 
   1  17   3        0.24        2.83      5.49 o 
   2  17   3       14.73        5.55      6.71 o 
   3  17   3        4.03        1.33      5.90 o 
   0   0   4     2738.40     2555.45     56.80 o 
   1   0   4      300.78      273.29      6.73 o 
   2   0   4       85.31       91.90      4.72 o 
   3   0   4     2041.04     2018.76     41.25 o 
   4   0   4      225.58      241.60     10.24 o 
   5   0   4        7.02        6.21      3.39 o 
   6   0   4        2.88        9.85      4.01 o 
   7   0   4       70.95       75.63      9.99 o 
   8   0   4        1.13       -6.62      8.31 o 
   1   1   4      474.59      494.79      7.85 o 
   2   1   4       72.69       83.34      3.82 o 
   3   1   4        9.59       12.41      1.86 o 
   4   1   4        4.20        5.77      1.83 o 
   5   1   4       27.94       22.97      2.89 o 
   6   1   4        1.46        2.08      2.23 o 
   7   1   4       47.98       48.49      5.37 o 
   8   1   4        0.63        2.25      5.26 o 
   0   2   4      790.67      763.33     15.02 o 
   1   2   4       66.07       56.28      2.65 o 
   2   2   4       15.55       17.82      1.53 o 
   3   2   4       91.92       95.00      3.94 o 
   4   2   4        3.69        3.34      1.83 o 
   5   2   4       29.99       29.10      3.15 o 
   6   2   4        0.53        1.54      2.34 o 
   7   2   4       36.19       36.84      5.38 o 
   8   2   4        6.80        4.66      6.07 o 
   1   3   4      232.12      247.43      4.83 o 
   2   3   4      451.19      432.80      7.45 o 
   3   3   4       67.20       77.70      3.60 o 
   4   3   4        7.90        6.94      2.01 o 
   5   3   4        0.70        1.45      2.53 o 
   6   3   4       20.90       22.98      3.77 o 
   7   3   4       12.35       14.33      4.00 o 
   8   3   4        0.35        0.72      5.88 o 
   0   4   4       38.79       35.05      2.95 o 
   1   4   4      102.37      106.34      3.29 o 
   2   4   4       40.47       42.13      2.54 o 
   3   4   4      106.84      109.66      4.26 o 
   4   4   4       18.78       18.06      3.88 o 
   5   4   4       12.25       11.06      3.69 o 
   6   4   4        0.09       -3.23      2.59 o 
   7   4   4        1.18       -0.95      3.88 o 
   8   4   4       21.56       18.88      9.22 o 
   1   5   4       61.08       71.08      3.27 o 
   2   5   4      878.19      883.83     14.24 o 
   3   5   4      178.41      194.53      6.83 o 
   4   5   4       22.23       24.72      3.26 o 
   5   5   4        2.08       -1.37      2.45 o 
   6   5   4       34.98       40.19      4.67 o 
   7   5   4        4.28       -0.88      3.79 o 
   8   5   4        1.53        0.74      5.63 o 
   0   6   4      210.59      213.89      9.19 o 
   1   6   4       30.28       28.36      2.46 o 
   2   6   4       84.14       93.07      4.60 o 
   3   6   4        7.45        9.59      2.49 o 
   4   6   4      130.62      142.90      6.75 o 
   5   6   4       14.04       21.85      3.85 o 
   6   6   4       30.06       31.60      4.34 o 
   7   6   4        2.46        5.01      4.53 o 
   8   6   4        0.29        2.81      5.84 o 
   1   7   4        7.69        8.38      2.65 o 
   2   7   4      760.95      772.83     14.40 o 
   3   7   4       68.50       86.85      6.89 o 
   4   7   4        1.11        1.00      2.45 o 
   5   7   4        6.11        7.13      3.19 o 
   6   7   4        4.50        4.88      3.76 o 
   7   7   4       19.19       16.63      5.26 o 
   0   8   4      585.08      621.73     17.53 o 
   1   8   4        2.52        4.56      2.06 o 
   2   8   4        0.10       -2.18      2.00 o 
   3   8   4       76.77       67.74      8.09 o 
   4   8   4      110.03      122.85      6.79 o 
   5   8   4       16.74       22.37      4.06 o 
   6   8   4        1.76        3.63      3.78 o 
   7   8   4        0.00       -5.63      4.48 o 
   1   9   4        0.54        0.75      2.13 o 
   2   9   4      219.36      214.77      8.05 o 
   3   9   4       14.40       13.64      3.09 o 
   4   9   4        2.73        6.89      3.08 o 
   5   9   4       28.97       26.75      4.94 o 
   6   9   4       12.20       11.18      4.89 o 
   7   9   4        0.07        6.43      5.75 o 
   0  10   4      238.68      247.27     11.82 o 
   1  10   4        0.09       -3.07      2.19 o 
   2  10   4        7.83        5.21      2.73 o 
   3  10   4       64.11       70.45      5.54 o 
   4  10   4       84.23       76.33      6.66 o 
   5  10   4        9.98        5.71      3.96 o 
   6  10   4        1.18       -4.88      4.26 o 
   7  10   4       15.38       24.26      9.40 o 
   1  11   4       20.87       24.94      3.75 o 
   2  11   4        2.08        3.96      2.95 o 
   3  11   4       81.18       72.23      5.95 o 
   4  11   4       31.23       35.25      5.41 o 
   5  11   4       19.30       18.99      5.37 o 
   6  11   4        5.22        6.52      5.06 o 
   0  12   4      124.43      115.35     11.83 o 
   1  12   4       43.36       51.25      5.05 o 
   2  12   4        6.77        6.87      3.37 o 
   3  12   4       29.17       25.12      4.76 o 
   4  12   4       24.94       22.08      5.47 o 
   5  12   4        9.89       15.12      5.52 o 
   6  12   4        0.11       -2.36      5.49 o 
   1  13   4      259.28      220.39      9.78 o 
   2  13   4       11.06        9.58      3.71 o 
   3  13   4      131.32      145.82     13.89 o 
   4  13   4        9.09        7.13      5.09 o 
   5  13   4       12.40        5.79      6.32 o 
   0  14   4       38.63       47.65      8.28 o 
   1  14   4       24.66       31.32      4.92 o 
   2  14   4        2.62       -3.82      3.87 o 
   3  14   4       42.77       38.91      7.96 o 
   4  14   4       20.09       29.78      7.65 o 
   5  14   4       10.21        4.34      5.70 o 
   1  15   4        9.00       -1.56      4.06 o 
   2  15   4        1.44        5.81      5.05 o 
   3  15   4       26.13       36.13      7.56 o 
   4  15   4        5.12       10.88      5.61 o 
   0  16   4        2.71        8.12      6.33 o 
   1  16   4       16.49       14.57      6.16 o 
   2  16   4        3.86       -0.82      5.29 o 
   3  16   4        1.64        5.12      9.65 o 
   1  17   4        2.89        1.92      5.75 o 
   2  17   4        0.03       13.24      6.31 o 
   1   0   5      848.15      896.70     16.40 o 
   2   0   5      853.17      781.75     16.22 o 
   3   0   5        0.07       -2.46      1.64 o 
   4   0   5      213.19      206.82      9.64 o 
   5   0   5      395.76      403.13     17.79 o 
   6   0   5       17.69       10.65      4.82 o 
   7   0   5        0.00       -0.50      6.54 o 
   8   0   5        5.17       17.30     15.65 o 
   0   1   5     2196.82     2304.26     40.31 o 
   1   1   5      631.35      682.50     10.45 o 
   2   1   5      157.85      161.81      3.97 o 
   3   1   5      378.22      384.90      7.40 o 
   4   1   5       41.29       35.14      3.35 o 
   5   1   5       46.52       56.97      4.91 o 
   6   1   5       18.64       17.22      3.84 o 
   7   1   5       13.37        4.26      4.88 o 
   8   1   5        0.07        3.79     10.98 o 
   1   2   5      257.16      249.64      6.19 o 
   2   2   5      457.44      458.98      7.45 o 
   3   2   5       15.29       12.89      2.48 o 
   4   2   5        4.12        1.47      1.85 o 
   5   2   5        0.28       -0.60      2.25 o 
   6   2   5       23.97       31.54      5.49 o 
   7   2   5       33.06       39.12      8.86 o 
   8   2   5        0.41       -2.18      7.79 o 
   0   3   5       63.35       82.56      4.23 o 
   1   3   5      543.28      566.87      9.89 o 
   2   3   5      531.93      533.97      8.90 o 
   3   3   5       29.45       29.93      2.45 o 
   4   3   5      154.42      170.48      5.95 o 
   5   3   5        7.98       11.38      3.10 o 
   6   3   5        0.12        1.71      3.33 o 
   7   3   5       14.45       19.05      5.42 o 
   8   3   5        6.70       12.02      8.04 o 
   1   4   5      102.44      106.88      4.04 o 
   2   4   5       47.37       49.81      2.76 o 
   3   4   5        5.71        3.33      1.65 o 
   4   4   5        3.02        5.82      2.41 o 
   5   4   5       21.32       13.46      3.44 o 
   6   4   5       13.66        9.12      3.78 o 
   7   4   5        0.70        1.68      4.03 o 
   8   4   5        1.92       -4.19      5.71 o 
   0   5   5      614.10      646.30     14.59 o 
   1   5   5      218.91      228.22      5.29 o 
   2   5   5       30.72       21.40      3.27 o 
   3   5   5       23.88       25.44      3.06 o 
   4   5   5        1.75       -2.95      2.35 o 
   5   5   5       41.38       40.35      5.69 o 
   6   5   5       94.20       89.84      7.29 o 
   7   5   5        6.24        1.40      3.95 o 
   8   5   5       19.60        2.80      6.85 o 
   1   6   5      203.87      198.83      5.17 o 
   2   6   5      386.35      398.08      9.77 o 
   3   6   5       88.31       85.45      6.55 o 
   4   6   5      112.49      114.43      7.08 o 
   5   6   5       26.78       29.23      4.29 o 
   6   6   5       27.68       25.73      5.03 o 
   7   6   5        2.78        2.09      4.48 o 
   0   7   5      458.03      502.73     16.45 o 
   1   7   5      244.61      269.32      8.59 o 
   2   7   5       39.53       45.15      4.13 o 
   3   7   5      148.11      142.50     11.44 o 
   4   7   5      337.80      357.99     12.32 o 
   5   7   5       69.06       66.69      7.17 o 
   6   7   5       77.94       99.87      7.99 o 
   7   7   5        5.58        3.26      6.02 o 
   1   8   5      102.33      106.32      5.23 o 
   2   8   5       18.66       19.39      3.40 o 
   3   8   5       40.00       49.07      5.87 o 
   4   8   5        3.37        5.28      3.26 o 
   5   8   5       20.51       18.66      7.39 o 
   6   8   5        9.99        5.64      4.59 o 
   7   8   5       21.32       20.85      6.86 o 
   0   9   5      844.47      842.16     27.27 o 
   1   9   5       21.12       20.28      3.15 o 
   2   9   5       10.96        8.11      3.03 o 
   3   9   5        1.33        0.87      2.99 o 
   4   9   5        6.56        6.54      3.80 o 
   5   9   5        1.56       -1.44      3.56 o 
   6   9   5       23.22       30.69      8.34 o 
   7   9   5        4.76        8.37      6.20 o 
   1  10   5       58.69       56.98      7.02 o 
   2  10   5       12.46       11.12      3.46 o 
   3  10   5       20.26        9.65      3.56 o 
   4  10   5       11.47        6.27      4.18 o 
   5  10   5       40.61       34.90      5.45 o 
   6  10   5       16.80        6.57      4.85 o 
   0  11   5        6.03        1.93      5.53 o 
   1  11   5       27.36       22.91      3.76 o 
   2  11   5      190.28      188.40      9.66 o 
   3  11   5       67.28       61.72      6.18 o 
   4  11   5       13.43       11.63      4.01 o 
   5  11   5       10.54        5.88      4.43 o 
   6  11   5       12.37        7.73      5.47 o 
   1  12   5      195.54      164.80      9.32 o 
   2  12   5      121.39      108.74      7.95 o 
   3  12   5       23.58       30.08      5.13 o 
   4  12   5        0.08        0.65      3.79 o 
   5  12   5       42.86       39.58      6.88 o 
   0  13   5       22.99       24.43      6.63 o 
   1  13   5      171.10      165.20     18.01 o 
   2  13   5        0.99        5.54      3.92 o 
   3  13   5       63.95       64.24      7.07 o 
   4  13   5       36.02       29.11      6.20 o 
   5  13   5        0.49        5.93      5.56 o 
   1  14   5        5.31        1.68      3.96 o 
   2  14   5       18.03       14.08      4.86 o 
   3  14   5       26.84       33.85      6.49 o 
   4  14   5       15.86        7.17      5.30 o 
   0  15   5       35.85       18.14     14.27 o 
   1  15   5        0.37       -1.31      4.55 o 
   2  15   5       19.09       20.30      6.62 o 
   3  15   5        1.16        6.00      5.33 o 
   4  15   5        0.84        6.45      5.49 o 
   1  16   5        0.09        4.63      6.31 o 
   2  16   5        0.89       -0.12      6.05 o 
   0  17   5        8.62       19.98     12.64 o 
   0   0   6      140.27      113.45      6.38 o 
   1   0   6       19.82       26.71      3.38 o 
   2   0   6      603.67      634.70     15.55 o 
   3   0   6      286.30      300.96     13.67 o 
   4   0   6       14.08        9.34      3.76 o 
   5   0   6        0.60        7.05      4.21 o 
   6   0   6       24.14       16.24      5.55 o 
   7   0   6       11.46        9.36      6.78 o 
   8   0   6        8.96       17.83     12.91 o 
   1   1   6      647.87      700.76     11.11 o 
   2   1   6      278.14      286.40      7.09 o 
   3   1   6       12.53        9.91      2.62 o 
   4   1   6        5.23        8.01      2.88 o 
   5   1   6       58.82       51.78      6.41 o 
   6   1   6        1.57       -1.02      3.48 o 
   7   1   6       19.76        8.99      5.32 o 
   8   1   6        1.95        0.04      6.95 o 
   0   2   6      727.67      768.44     19.31 o 
   1   2   6      116.96      121.08      5.47 o 
   2   2   6        1.75        1.70      1.56 o 
   3   2   6      108.56      116.71      6.05 o 
   4   2   6        0.41        0.03      2.26 o 
   5   2   6       32.24       25.48      4.52 o 
   6   2   6        0.07        2.11      3.99 o 
   7   2   6        0.31        1.72      5.02 o 
   1   3   6      127.41      132.47      5.19 o 
   2   3   6       47.35       60.26      3.51 o 
   3   3   6      159.78      180.22      6.03 o 
   4   3   6      110.87      123.89      7.45 o 
   5   3   6       14.12       14.59      4.78 o 
   6   3   6       25.89       18.86      4.98 o 
   7   3   6        0.02       -1.63      5.44 o 
   0   4   6      133.18      131.30      7.40 o 
   1   4   6        4.49        3.60      1.61 o 
   2   4   6        3.56        2.50      1.80 o 
   3   4   6       13.44       14.72      3.13 o 
   4   4   6        6.10        8.63      2.77 o 
   5   4   6        0.53        1.26      3.44 o 
   6   4   6       14.64       16.60      5.28 o 
   7   4   6        2.75        5.98      5.48 o 
   1   5   6      167.54      168.27      5.60 o 
   2   5   6      231.05      204.54      7.36 o 
   3   5   6       53.53       50.66      4.61 o 
   4   5   6      173.13      174.70      8.07 o 
   5   5   6        0.89        5.24      3.54 o 
   6   5   6        0.00        6.16      4.85 o 
   7   5   6       12.15        7.22      5.64 o 
   0   6   6      742.00      751.03     20.09 o 
   1   6   6      294.84      297.30      8.84 o 
   2   6   6       58.10       52.31      5.13 o 
   3   6   6      120.34      123.84      6.15 o 
   4   6   6      200.45      206.67     16.00 o 
   5   6   6       20.91       21.78      4.50 o 
   6   6   6      203.01      249.63     13.45 o 
   7   6   6       17.93       21.94      6.28 o 
   1   7   6      250.14      271.27      9.07 o 
   2   7   6      471.75      451.08     10.94 o 
   3   7   6      108.63      102.42      6.35 o 
   4   7   6      153.19      171.91     10.80 o 
   5   7   6       92.03      109.42      8.06 o 
   6   7   6        1.48        2.19      4.68 o 
   7   7   6        6.26        5.43      5.70 o 
   0   8   6      250.40      226.89     13.67 o 
   1   8   6       85.11      100.20      6.89 o 
   2   8   6       12.84       10.28      3.22 o 
   3   8   6       81.81       74.17      6.12 o 
   4   8   6       28.35       26.44      7.63 o 
   5   8   6       37.40       29.10      5.26 o 
   6   8   6       23.00       16.71      5.22 o 
   7   8   6        0.15       -5.66      5.67 o 
   1   9   6       18.97       22.80      4.20 o 
   2   9   6      111.45      117.24      6.86 o 
   3   9   6        5.75        8.86      4.13 o 
   4   9   6       44.06       56.86      6.90 o 
   5   9   6        0.03       -2.56      3.85 o 
   6   9   6        3.16        1.55      4.42 o 
   0  10   6      122.41      128.52     15.90 o 
   1  10   6       35.97       40.07      5.61 o 
   2  10   6        5.58        7.39      4.01 o 
   3  10   6       55.19       48.66      6.16 o 
   4  10   6        0.07        0.51      4.91 o 
   5  10   6       28.14       25.68      5.17 o 
   6  10   6        5.50        1.50      4.94 o 
   1  11   6       23.30       33.63      4.78 o 
   2  11   6        6.90        6.56      4.06 o 
   3  11   6       14.33        4.91      4.13 o 
   4  11   6      116.79      121.15      8.69 o 
   5  11   6       18.03       22.96      5.53 o 
   0  12   6      211.62      195.52     15.37 o 
   1  12   6      130.27      131.59     11.50 o 
   2  12   6        0.08       -0.51      3.93 o 
   3  12   6      103.13      125.53     21.30 o 
   4  12   6        7.11       -3.04      4.23 o 
   5  12   6        0.00        3.68      4.74 o 
   1  13   6       50.28       38.19      6.19 o 
   2  13   6        9.09        6.19      4.40 o 
   3  13   6        7.42        5.49      4.46 o 
   4  13   6        2.99       -2.24      4.53 o 
   0  14   6        5.52        0.23      5.47 o 
   1  14   6        6.10        9.75      4.85 o 
   2  14   6       29.68       32.91      7.94 o 
   3  14   6       18.93       10.77      5.39 o 
   4  14   6        0.09        0.88      6.21 o 
   1  15   6       10.63       20.62      5.78 o 
   2  15   6        0.77       -6.41      4.27 o 
   3  15   6        0.00       -4.34      5.33 o 
   0  16   6        1.94        8.50      7.75 o 
   1  16   6        0.00       -3.77      5.44 o 
   1   0   7        3.24        7.04      3.40 o 
   2   0   7        1.70        5.31      2.89 o 
   3   0   7        1.41       -1.84      3.06 o 
   4   0   7      176.11      206.09     11.79 o 
   5   0   7        0.55       -4.03      4.13 o 
   6   0   7      103.98      111.23     12.46 o 
   7   0   7        5.49        0.98      6.85 o 
   0   1   7       71.27       69.80      6.46 o 
   1   1   7       34.46       38.96      3.53 o 
   2   1   7      182.36      193.31      6.33 o 
   3   1   7       25.89       24.20      3.43 o 
   4   1   7       83.17       76.59      6.73 o 
   5   1   7        0.23        2.32      3.51 o 
   6   1   7       13.44       11.90      4.34 o 
   7   1   7        1.63       -2.50      4.64 o 
   1   2   7        4.01        1.72      2.20 o 
   2   2   7        8.67       13.16      2.64 o 
   3   2   7       37.09       31.04      3.82 o 
   4   2   7       32.24       35.66      4.95 o 
   5   2   7        2.27        3.22      3.73 o 
   6   2   7        0.97       -1.61      4.28 o 
   7   2   7        7.13        2.42      6.34 o 
   0   3   7      160.68      175.67      8.71 o 
   1   3   7       62.07       64.84      4.67 o 
   2   3   7        5.01        3.57      2.34 o 
   3   3   7       17.65       13.42      3.52 o 
   4   3   7      177.31      209.84     10.23 o 
   5   3   7        1.98        6.48      3.92 o 
   6   3   7       62.78       80.95      7.93 o 
   7   3   7        0.64       -1.46      5.81 o 
   1   4   7       43.88       36.19      3.90 o 
   2   4   7        9.73        6.37      3.07 o 
   3   4   7       46.09       57.18      4.82 o 
   4   4   7      120.30      136.01      8.44 o 
   5   4   7        2.59       -3.04      3.49 o 
   6   4   7       44.44       53.65      7.70 o 
   7   4   7        6.47        8.90      6.32 o 
   0   5   7     1879.78     1779.47     39.82 o 
   1   5   7       28.79       31.28      3.67 o 
   2   5   7      338.06      315.73     11.32 o 
   3   5   7       16.19       16.58      3.82 o 
   4   5   7       63.91       66.67      6.32 o 
   5   5   7       14.87       12.12      4.44 o 
   6   5   7       51.24       47.95      8.96 o 
   7   5   7        1.77        0.56      5.75 o 
   1   6   7      176.74      182.96      7.76 o 
   2   6   7      610.67      629.09     14.71 o 
   3   6   7       91.20       82.76      6.69 o 
   4   6   7      364.47      395.20     18.17 o 
   5   6   7       38.34       39.52      6.35 o 
   6   6   7        1.94        0.27      5.13 o 
   0   7   7      588.05      561.35     21.00 o 
   1   7   7       34.21       35.61      4.75 o 
   2   7   7      369.27      378.60     11.46 o 
   3   7   7      141.21      148.60     10.44 o 
   4   7   7        9.68        4.04      4.99 o 
   5   7   7        3.62       -1.45      4.55 o 
   6   7   7       77.48       81.70      9.05 o 
   1   8   7       55.81       52.75      5.45 o 
   2   8   7      605.68      638.67     15.46 o 
   3   8   7       38.88       40.67      5.33 o 
   4   8   7       33.51       18.82     10.59 o 
   5   8   7        6.67        9.76      5.90 o 
   6   8   7       11.98       15.65      6.11 o 
   0   9   7        1.83       11.21      4.86 o 
   1   9   7        5.39        6.76      3.28 o 
   2   9   7      127.62      134.13     13.80 o 
   3   9   7        8.93        7.56      4.24 o 
   4   9   7       35.61       36.34     11.69 o 
   5   9   7        5.10        2.74      6.86 o 
   6   9   7        1.67        2.09      6.35 o 
   1  10   7       28.06       24.79      4.92 o 
   2  10   7      114.63      131.72     12.45 o 
   3  10   7       23.58       18.79      5.28 o 
   4  10   7        0.25        4.35      5.37 o 
   5  10   7        9.01       12.97      6.46 o 
   0  11   7      108.91      110.65     11.71 o 
   1  11   7        0.50        1.04      3.50 o 
   2  11   7       27.98       18.22      4.56 o 
   3  11   7        3.47       -0.20      4.63 o 
   4  11   7       36.48       33.40      8.23 o 
   5  11   7        0.90        4.06      6.32 o 
   1  12   7       38.52       22.30      6.15 o 
   2  12   7       36.30       38.67      6.29 o 
   3  12   7       10.75        5.25      4.95 o 
   4  12   7        7.33        9.10      5.47 o 
   0  13   7       21.51       13.63      6.71 o 
   1  13   7        0.03        1.69      3.93 o 
   2  13   7       15.74       15.08      5.27 o 
   3  13   7        0.75       -6.70      4.47 o 
   4  13   7       13.66       17.13      7.03 o 
   1  14   7        0.36        5.55      4.93 o 
   2  14   7        0.74        6.13      4.97 o 
   3  14   7        4.50        0.72      5.10 o 
   0  15   7        6.55       23.39      9.09 o 
   1  15   7        4.07        9.06      5.35 o 
   0   0   8      144.41      167.59     14.55 o 
   1   0   8        2.50       -3.20      3.02 o 
   2   0   8        9.23        1.26      4.05 o 
   3   0   8       52.27       49.26     12.89 o 
   4   0   8      234.37      251.04     16.15 o 
   5   0   8       53.21       59.51     11.54 o 
   6   0   8       96.14       99.47     17.90 o 
   7   0   8        4.60       -4.41      6.86 o 
   1   1   8       56.19       59.14      4.59 o 
   2   1   8       40.41       29.45      4.49 o 
   3   1   8        0.62        2.69      3.11 o 
   4   1   8       23.57       23.98      4.62 o 
   5   1   8       12.81        7.57      4.19 o 
   6   1   8        3.26        5.29      4.81 o 
   0   2   8       77.34       75.91      7.26 o 
   1   2   8      180.27      166.49      7.69 o 
   2   2   8      155.79      142.74      7.95 o 
   3   2   8       37.24       31.76      6.20 o 
   4   2   8       25.72       25.55      5.47 o 
   5   2   8       10.52       12.95      5.44 o 
   6   2   8       26.00       28.43      6.28 o 
   1   3   8        2.33        8.01      2.85 o 
   2   3   8       14.49       16.96      3.60 o 
   3   3   8        1.66       -2.45      3.25 o 
   4   3   8       38.38       36.41      6.13 o 
   5   3   8        0.04        3.79      4.65 o 
   6   3   8       80.26       95.05      9.89 o 
   0   4   8        7.40        6.48      4.17 o 
   1   4   8      184.39      181.04      8.74 o 
   2   4   8      255.91      274.98     12.16 o 
   3   4   8       13.99       17.25      4.58 o 
   4   4   8       68.26       54.60      6.92 o 
   5   4   8       64.50       82.28      8.57 o 
   6   4   8        0.03        5.67      5.27 o 
   1   5   8        5.81       -2.88      2.95 o 
   2   5   8      675.86      659.17     17.09 o 
   3   5   8        0.04        1.18      3.76 o 
   4   5   8      128.63      139.78     10.36 o 
   5   5   8        4.61        8.00      5.32 o 
   6   5   8        0.03       -8.53      5.68 o 
   0   6   8      822.03      887.07     37.41 o 
   1   6   8       92.33       98.10     10.65 o 
   2   6   8      259.70      238.57     10.65 o 
   3   6   8       59.24       57.67      6.90 o 
   4   6   8        0.33       -2.28      4.35 o 
   5   6   8        2.55       -3.30      4.56 o 
   6   6   8       42.28       31.84      9.87 o 
   1   7   8       17.26       13.89      4.23 o 
   2   7   8       45.22       35.75      5.10 o 
   3   7   8        6.91        8.88      4.25 o 
   4   7   8      248.60      254.97     15.14 o 
   5   7   8       25.96       35.96      8.10 o 
   6   7   8        6.30       -0.55      6.47 o 
   0   8   8     1309.92     1321.42     39.66 o 
   1   8   8       12.60        8.24      4.77 o 
   2   8   8       47.80       47.13      6.29 o 
   3   8   8        1.05        1.97      3.95 o 
   4   8   8        8.86       13.10      7.76 o 
   5   8   8       22.81       -0.57      5.94 o 
   1   9   8        1.87        7.41      3.98 o 
   2   9   8        2.22        5.83      4.07 o 
   3   9   8        2.56        3.87      4.66 o 
   4   9   8       36.24       30.06      7.76 o 
   5   9   8       13.30        5.81     10.60 o 
   0  10   8       98.44       94.55     10.73 o 
   1  10   8        7.45       10.24      4.35 o 
   2  10   8       34.40       35.80      6.29 o 
   3  10   8        3.71       -2.13      4.70 o 
   4  10   8       89.07       81.13     10.00 o 
   1  11   8        8.78       12.51      4.25 o 
   2  11   8        4.94        9.02      4.50 o 
   3  11   8        0.02       -0.45      5.09 o 
   4  11   8       43.11       44.85     13.89 o 
   0  12   8        3.57       11.37      6.70 o 
   1  12   8        0.00        2.20      4.08 o 
   2  12   8       31.22       22.16      6.16 o 
   3  12   8        5.66        9.43      6.04 o 
   1  13   8       15.45       20.35      5.42 o 
   2  13   8       19.03       21.44     10.59 o 
   0  14   8       20.32       15.21      8.06 o 
   1  14   8        2.45        0.60      4.91 o 
   1   0   9       16.32       18.83      4.79 o 
   2   0   9        4.72        5.45      4.62 o 
   3   0   9       94.54       91.28     13.68 o 
   4   0   9       90.29       91.04     13.61 o 
   5   0   9       42.80       34.90     11.04 o 
   6   0   9        8.24       -0.33      8.88 o 
   0   1   9       41.93       27.43      6.44 o 
   1   1   9       53.45       49.09      4.67 o 
   2   1   9        4.95        7.55      3.41 o 
   3   1   9       99.98       85.05     10.28 o 
   4   1   9        0.56        1.19      4.11 o 
   5   1   9       11.51       16.23      6.58 o 
   6   1   9        2.01        7.53      6.46 o 
   1   2   9      270.67      258.96      9.49 o 
   2   2   9        1.31        0.71      3.10 o 
   3   2   9       91.16       89.43      9.38 o 
   4   2   9        2.58        0.46      4.34 o 
   5   2   9        2.28       -3.88      4.73 o 
   6   2   9        2.45        0.11      6.09 o 
   0   3   9        3.57        5.70      4.14 o 
   1   3   9       30.07       31.79      6.06 o 
   2   3   9       37.57       27.21      8.22 o 
   3   3   9        2.37        1.26      4.20 o 
   4   3   9       29.61       36.90      8.82 o 
   5   3   9        4.21       -1.94      7.29 o 
   6   3   9        9.16        6.36      6.76 o 
   1   4   9       96.19       98.76      8.64 o 
   2   4   9       30.60       32.35      5.67 o 
   3   4   9      194.87      225.23     14.29 o 
   4   4   9       20.48       33.57      7.28 o 
   5   4   9       14.58       17.78      6.78 o 
   0   5   9      300.51      331.96     23.32 o 
   1   5   9       53.31       48.69      6.15 o 
   2   5   9        3.57        1.04      3.89 o 
   3   5   9        7.31        6.44      4.97 o 
   4   5   9       38.64       34.30      6.96 o 
   5   5   9        1.50        0.54      5.59 o 
   1   6   9       70.64       68.02     10.36 o 
   2   6   9       20.76       12.63      4.81 o 
   3   6   9        8.82        1.31      4.14 o 
   4   6   9       18.14        6.88      5.64 o 
   5   6   9        2.12        8.96      6.02 o 
   0   7   9        9.85       15.64      7.94 o 
   1   7   9       10.74        4.47      6.12 o 
   2   7   9       67.20       45.85      7.32 o 
   3   7   9       11.70       11.72      5.61 o 
   4   7   9        0.05       -3.03      5.27 o 
   5   7   9       15.41       14.69      7.29 o 
   1   8   9        5.00       -1.88      4.69 o 
   2   8   9      138.12      143.39     12.18 o 
   3   8   9       10.27        4.80      8.44 o 
   4   8   9        0.94        6.40      6.21 o 
   0   9   9        2.85        0.95      6.72 o 
   1   9   9        0.14       -5.42      4.00 o 
   2   9   9        2.58        0.34      4.74 o 
   3   9   9        8.33       19.52      7.88 o 
   4   9   9        0.07        2.33      6.32 o 
   1  10   9        0.02       -1.12      4.49 o 
   2  10   9       71.59       87.59     10.13 o 
   3  10   9        0.15        3.14      5.78 o 
   0  11   9        6.54        1.29      7.03 o 
   1  11   9        1.84       -4.21      4.90 o 
   2  11   9       25.18       31.96     10.28 o 
   3  11   9       32.80       30.60      7.88 o 
   1  12   9       28.54       57.22      8.83 o 
   2  12   9        8.71        8.89      6.07 o 
   0   0  10       16.89       16.15      7.16 o 
   1   0  10       52.88       36.50      6.75 o 
   2   0  10      123.56       96.31     11.99 o 
   3   0  10       22.17       34.86     14.01 o 
   4   0  10       16.06       21.14     10.37 o 
   5   0  10       29.44       20.81     11.87 o 
   1   1  10       70.28       75.18      7.08 o 
   2   1  10       19.33       18.84      4.59 o 
   3   1  10        0.07       -2.27      4.20 o 
   4   1  10        6.77        8.52      5.38 o 
   5   1  10        7.20        3.98      6.05 o 
   0   2  10       82.99       82.92     11.16 o 
   1   2  10      173.55      181.08     14.55 o 
   2   2  10       59.15       81.67      8.10 o 
   3   2  10       30.00       19.68      5.57 o 
   4   2  10       12.50        7.39      7.67 o 
   5   2  10       11.12        9.26      6.78 o 
   1   3  10       21.45       27.23      6.73 o 
   2   3  10        1.41       -2.37      3.96 o 
   3   3  10       32.05       27.12      8.35 o 
   4   3  10       23.32       21.68      5.99 o 
   5   3  10       10.82       10.06      6.48 o 
   0   4  10      131.49      114.31     11.91 o 
   1   4  10      127.58      138.49     10.17 o 
   2   4  10        3.34        4.05      5.03 o 
   3   4  10       30.05       28.02      6.91 o 
   4   4  10       23.93       21.76      9.08 o 
   5   4  10       44.93       58.35     13.96 o 
   1   5  10       78.51       82.95      9.18 o 
   2   5  10        4.18        0.72      4.65 o 
   3   5  10        7.66        8.80      5.93 o 
   4   5  10       15.83       10.89      6.00 o 
   0   6  10       41.78       59.68     11.56 o 
   1   6  10       31.24       38.18      7.21 o 
   2   6  10       31.74       32.43      6.91 o 
   3   6  10       28.56       23.52      6.58 o 
   4   6  10        1.05       -5.82      5.43 o 
   1   7  10        3.56       10.45      5.61 o 
   2   7  10       38.26       40.22      8.69 o 
   3   7  10       22.62       22.49      7.85 o 
   4   7  10        5.50       -1.66      5.57 o 
   0   8  10        0.04       12.60      7.74 o 
   1   8  10        1.20        3.28      4.74 o 
   2   8  10       46.19       63.82      8.96 o 
   3   8  10       13.59       23.85      7.87 o 
   1   9  10        0.79        1.41      5.38 o 
   2   9  10        0.90       -1.66      5.03 o 
   3   9  10        3.45        2.80      6.15 o 
   0  10  10       62.26       82.88     14.44 o 
   1  10  10        0.63        8.79      5.82 o 
   2  10  10        9.48       11.48      6.26 o 
   1   0  11       11.28       23.40      7.24 o 
   2   0  11        1.88        0.01      5.67 o 
   3   0  11       39.90       32.42     10.30 o 
   4   0  11       12.02        6.22      8.60 o 
   0   1  11       74.91       60.04      8.16 o 
   1   1  11        1.26        3.52      4.34 o 
   2   1  11       20.55       15.30      5.48 o 
   3   1  11        0.20        1.86      4.66 o 
   4   1  11        6.46        8.37      6.27 o 
   1   2  11       26.61       16.58      4.85 o 
   2   2  11        9.70        9.55      5.03 o 
   3   2  11       23.08       20.26      6.51 o 
   4   2  11       13.05        7.10      6.43 o 
   0   3  11        0.06       -0.05      5.30 o 
   1   3  11       24.32       20.81      5.18 o 
   2   3  11       13.70       18.15      5.73 o 
   3   3  11        6.26       -2.14      6.20 o 
   1   4  11       19.76       14.04      5.51 o 
   2   4  11        0.17       -2.73      4.49 o 
   3   4  11       44.39       39.07      7.21 o 
   0   5  11       20.22        8.75      7.26 o 
   1   5  11       35.64       39.49      7.56 o 
   2   5  11       35.98       25.94      8.25 o 
   3   5  11       19.79       23.65      9.89 o 
   1   6  11       57.55       81.73     13.58 o 
   2   6  11       11.70       16.99      7.35 o 
   0   7  11       87.00       84.99     14.57 o 
   1   7  11        2.40        8.86      5.95 o 
   2   7  11        0.56        1.85     11.43 o 
   1   8  11       16.20       23.56      7.20 o 
   0   0  12        0.12       -5.12      7.24 o 
   1   0  12       24.48       12.30      7.49 o 
   2   0  12        0.00        2.21      8.42 o 
   1   1  12        9.74       16.22      6.04 o 
   2   1  12       12.21       13.28      5.98 o 
   0   2  12        3.67        1.29      6.60 o 
   1   2  12        1.46       15.12      5.71 o 
   1   3  12        1.99        5.50      5.55 o 
   0   4  12       23.33       24.21     22.11 o 
                                                 
